# Supplementary material for: Microfluidic Affinity Selection of B-Lineage Cells from Peripheral Blood for Minimal Residual Disease Monitoring in Pediatric B-Type Acute Lymphoblastic Leukemia Patients
Source: Int J Mol Sci. 2024 Oct 2;25(19):10619. doi: 10.3390/ijms251910619 (PMC11477226; doi:10.3390/ijms251910619)
Supplement: Supplementary file 1 [file ijms-25-10619-s001.zip]

Archive with 1 entries (1 files):
- ijms-3221544-supplementary.pdf
